# Supplementary material for: Engineered probiotics platform for resolvin E1 biosynthesis confers protection against inflammatory disease
Source: Clin Transl Med. 2026 Jul 19;16(7):e70746. doi: 10.1002/ctm2.70746 (PMC13382362; doi:10.1002/ctm2.70746)
Supplement: Supplementary file 11 — Supporting Information [file CTM2-16-e70746-s004.xlsx]

## Sheet: Exact p-values
Figure	Key-Comparison	Endpoint	p‑values
1E	EcN-COX2 & EcN-5-LOX Ara- vs EcN-COX2 & EcN-5-LOX Ara+	RvE1 concentration	0.0009
	EcN-COX2 & EcN-5-LOX Ara- vs EcN-COX2-P2A-5-LOX Ara+		0.0004
3C	Blank vs LPS	spleen mass index	0.0014
	Vehicle + LPS vs EcN-RvE1 + LPS		0.0094
	Vehicle + LPS vs EcN-RvE1-bio + LPS		0.0134
3E	Blank vs LPS	Tnf-liver	0.0042
	Vehicle + LPS vs EcN-RvE1 + LPS		<0.0001
	Vehicle + LPS vs EcN-RvE1-bio + LPS		0.0105
	Blank vs LPS	Il1b-liver	<0.0001
	Vehicle + LPS vs EcN-RvE1 + LPS		0.1495
	Vehicle + LPS vs EcN-RvE1-bio + LPS		0.0012
	Blank vs LPS	Il6-liver	<0.0001
	Vehicle + LPS vs EcN-RvE1 + LPS		<0.0001
	Vehicle + LPS vs EcN-RvE1-bio + LPS		0.0125
	Blank vs LPS	Il10-liver	0.0045
	Vehicle + LPS vs EcN-RvE1 + LPS		0.9998
	Vehicle + LPS vs EcN-RvE1-bio + LPS		0.9062
	Blank vs LPS	Tnf-lung	0.0009
	Vehicle + LPS vs EcN-RvE1 + LPS		0.9991
	Vehicle + LPS vs EcN-RvE1-bio + LPS		0.7167
	Blank vs LPS	Il1b-lung	<0.0001
	Vehicle + LPS vs EcN-RvE1 + LPS		0.9557
	Vehicle + LPS vs EcN-RvE1-bio + LPS		0.0227
	Blank vs LPS	Il6-lung	<0.0001
	Vehicle + LPS vs EcN-RvE1 + LPS		0.4222
	Vehicle + LPS vs EcN-RvE1-bio + LPS		0.0281
	Blank vs LPS	Il10-lung	0.0012
	Vehicle + LPS vs EcN-RvE1 + LPS		0.8175
	Vehicle + LPS vs EcN-RvE1-bio + LPS		0.0492
	Blank vs LPS	Tnf-small intestine	0.0011
	Vehicle + LPS vs EcN-RvE1 + LPS		0.954
	Vehicle + LPS vs EcN-RvE1-bio + LPS		0.0229
	Blank vs LPS	Il1b-small intestine	<0.0001
	Vehicle + LPS vs EcN-RvE1 + LPS		0.9568
	Vehicle + LPS vs EcN-RvE1-bio + LPS		0.1561
	Blank vs LPS	Il6-small intestine	<0.0001
	Vehicle + LPS vs EcN-RvE1 + LPS		0.0023
	Vehicle + LPS vs EcN-RvE1-bio + LPS		0.0026
	Blank vs LPS	Il10-small intestine	0.0002
	Vehicle + LPS vs EcN-RvE1 + LPS		0.0045
	Vehicle + LPS vs EcN-RvE1-bio + LPS		0.0753
S4A	Blank vs LPS	Total histology score	0.0002
	Vehicle + LPS vs EcN-RvE1 + LPS		0.0108
	Vehicle + LPS vs EcN-RvE1-bio + LPS		0.4577
S4B	Blank vs LPS	AST activity	0.0031
	Vehicle + LPS vs EcN-RvE1 + LPS		0.0918
	Vehicle + LPS vs EcN-RvE1-bio + LPS		0.0034
	Blank vs LPS	ALT activity	0.0024
	Vehicle + LPS vs EcN-RvE1 + LPS		0.0173
	Vehicle + LPS vs EcN-RvE1-bio + LPS		0.0037
4B	G1 vs G2	Body weight (day 8)	<0.0001
	G2 vs G6		0.0446
	G2 vs G8		0.0013
4C	G1 vs G2	DAI score (day 8)	<0.0001
	G2 vs G6		0.0116
	G2 vs G8		0.0046
4D	G1 vs G2	MPO activity	0.0151
	G2 vs G6		0.036
	G2 vs G8		0.0068
4F	G1 vs G2	Colon length	0.0005
	G2 vs G6		0.157
	G2 vs G8		0.0109
4H	G1 vs G2	Total histology score	<0.0001
	G2 vs G6		0.0064
	G2 vs G8		0.0032
4J	G1 vs G2	Number of globlet cells	<0.0001
	G2 vs G6		0.0024
	G2 vs G8		0.0073
S5A	G2 vs G6	RvE1 concentration	0.0271
	G2 vs G8		0.0002
S5B	G1 vs G2	AST activity	<0.0001
	G2 vs G6		0.0066
	G2 vs G8		0.0005
	G1 vs G2	ALT activity	0.0002
	G2 vs G6		0.0023
	G2 vs G8		0.003
S5C	G1 vs G2	AST/ALT	<0.0001
	G2 vs G6		0.939
	G2 vs G8		0.0945
S5F	G1 vs G2	spleen mass index	0.0043
	G2 vs G6		0.0419
	G2 vs G8		0.0152

## Sheet: Fig1-KEGG
Index	Compounds	物质	Class	物质类别	EPA-1	EPA-2	EPA-3	EPA-4	EPA-5	EPA-6	con-1	con-2	con-3	con-4	con-5	con-6	VIP	Pvalue	FDR	Fold_Change	Log2FC	Type	cpd_ID	kegg_map
11-HEDE	11-HEDE[(+/-)11-Hydroxy-12E,14Z-Eicosadienoic Acid]	11-羟基--12E,14Z-二十碳二烯酸	-	-	0.48052	0.359783333	0.731173333	0.604916667	0.686176667	0.46646000000000004	0.0	0.0	0.0	0.0	0.0	0.0	1.1053591364814843	2.180013201930412e-4	9.330456504262163e-4	Inf	Inf	up	-	-
15-HEDE	15-HEDE[(+/-)-15-Hydroxy-11Z,13E-Eicosadienoic Acid]	15--羟基-11Z,13E-二十碳二烯酸	-	-	0.75478	0.52259	0.93276	0.835223333	0.9385399999999999	0.59212	0.0	0.0	0.0	0.0	0.0	0.0	1.1216871683010619	1.224976674170045e-4	8.738166942412988e-4	Inf	Inf	up	-	-
α-LA	ALA[α-Linolenic Acid]	α-亚麻酸	ALA	亚麻酸	238.673667	230.047667	305.070333	218.681667	295.379	0.0	0.0	0.0	0.0	0.0	0.0	0.0	1.0210742505063903	0.00516442198725753	0.007176534449825398	Inf	Inf	up	C06427	ko00592,ko01040,ko01100,ko01110
9-HOTrE	9-HOTrE[9S-hydroxy-10E,12Z,15Z-octadecatrienoic acid]	9S-羟基-10E，12Z，15Z-十八碳三烯酸	ALA	亚麻酸	8.5251	6.30853333	9.1424	8.09163333	9.43816667	5.18866667	0.0	0.0	0.0	0.0	0.0	0.0	1.136700928486686	9.340418366541725e-5	7.138748322999748e-4	Inf	Inf	up	C16326	ko00592
20-COOH-LTB4	20-COOH-LTB4[5S,12R-dihydroxy-6Z,8E,10E,14Z-eicosatetraene-1,20-dioic acid]	20-羧基-白三烯B4	ARA	花生四烯酸	321.259	156.816667	168.8	94.93466670000001	141.268	119.012	0.0	0.0	0.0	0.0	0.0	0.0	1.0245264097990554	0.0037419908178936852	0.005410716452900329	Inf	Inf	up	C05950	ko00590
18-HETE	(±)18-HETE[(±)18-hydroxy-5Z,8Z,11Z,14Z-eicosatetraenoic acid]	（±）18-羟基-5Z，8Z，11Z，14Z-二十碳四烯酸	ARA	花生四烯酸	120.853333	60.056000000000004	130.575	107.46766699999999	126.57366699999999	90.1656667	0.0	0.0	0.0	0.0	0.0	0.0	1.1109551769541153	2.0211841147331635e-4	9.244634411417545e-4	Inf	Inf	up	-	-
17-HETE	(±)17-HETE[(±)17-hydroxy-5Z,8Z,11Z,14Z-eicosatetraenoic acid]	（±）17-羟基-5Z，8Z，11Z，14Z-二十碳四烯酸	ARA	花生四烯酸	1234.25	629.376667	1237.10667	1077.76	1232.35667	881.473333	0.0	0.0	0.0	0.0	0.0	0.0	1.1182344985763675	1.4524474584429902e-4	9.141875179611761e-4	Inf	Inf	up	-	-
8(S),15(S)-DiHETE	8(S),15(S)-DiHETE[8S,15S-dihydroxy-5Z,9E,11Z,13E-eicosatetraenoic acid]	8S,15S-双羟基-5Z,9E,11Z,13E-二十碳四烯酸	ARA	花生四烯酸	0.0	0.0	0.0	0.0	0.0	0.0	0.107015333	0.14647966699999998	0.293919333	0.192447333	0.124748667	0.307377	1.0270546980684219	0.002654214702801753	0.0043692457415351925	0	-Inf	down	-	-
15-HETE	(±)15-HETE[(±)15-hydroxy-5Z,8Z,11Z,13E-eicosatetraenoic acid]	（±）15-羟基-5Z，8Z，11Z，13E-二十碳四烯酸	ARA	花生四烯酸	255.365	105.652	277.72700000000003	261.88599999999997	290.894	190.212333	0.0	0.0	0.0	0.0	0.0	0.0	1.0834271011050656	4.851180828191458e-4	0.001402909050314827	Inf	Inf	up	C04742	ko00590,ko01100
14,15-EET	14,15-EET[(±)14,15-epoxy-5Z,8Z,11Z-eicosatrienoic acid]	（±）14,15-环氧-5Z，8Z，11Z-二十碳三烯酸	ARA	花生四烯酸	43.7936667	27.7696333	80.972	70.9936667	77.4486667	45.964	0.0	0.0	0.0	0.0	0.0	0.0	1.0456932099432958	0.0012391385173680524	0.0026517564271676323	Inf	Inf	up	C14771	ko00590,ko01100
5,6-DiHETrE	5,6-DiHETrE[(±)5,6-dihydroxy-8Z,11Z,14Z-eicosatrienoic acid]	(±)5,6-二羟基-8Z，11Z，14Z-二十碳三烯酸	ARA	花生四烯酸	3.75996667	3.38083333	6.01656667	4.35823333	5.0564	2.73532333	0.0	0.0	0.0	0.0	0.0	0.0	1.1108916461034668	3.336610696703962e-4	0.0011845287584026812	Inf	Inf	up	C14772	ko00590,ko01100
5-oxoETE	5-oxoETE[5-oxo-6E,8Z,11Z,14Z-eicosatetraenoic acid]	5-氧代-6E，8Z，11Z，14Z-二十碳四烯酸	ARA	花生四烯酸	11.8969333	5.8882	18.3273	15.7362	15.5093667	9.56973333	0.0	0.0	0.0	0.0	0.0	0.0	1.059358605138853	0.0010222642316189035	0.0023778754952874493	Inf	Inf	up	C14732	ko00590,ko01100
5,6-EET	5,6-EET[(±)5,6-epoxy-8Z,11Z,14Z-eicosatrienoic acid]	（±）5,6-环氧-8Z，11Z，14Z-二十碳三烯酸	ARA	花生四烯酸	611.783333	298.007333	822.9366669999999	786.633333	688.276667	600.04	0.0	0.0	0.0	0.0	0.0	0.0	1.0775108161417846	4.2072225520492127e-4	0.0012875644438434565	Inf	Inf	up	C14768	ko00590,ko01100
13,14-dihydro-15-ketoPGE2	13,14-dihydro-15-keto PGE2[9,15-dioxo-11R-hydroxy-5Z-prostenoic acid]	9,15-双酮基-11羟基-5Z前列腺素E2	ARA	花生四烯酸	707.506667	432.086667	302.908333	304.616667	273.097	281.782	0.0	0.0	0.0	0.0	0.0	0.0	1.0377724050355728	0.0025784714479259495	0.0043108819520011965	Inf	Inf	up	C04671	ko00590
13,14-dihydro-15-ketoPGD2	13,14-dihydro-15-keto PGD2[11,15-dioxo-9S-hydroxy-5Z-prostenoic acid]	11,15-双酮基-11羟基-5Z前列腺素E2	ARA	花生四烯酸	1620.14333	1115.77333	739.646667	753.806667	650.496667	721.96	0.0	0.0	0.0	0.0	0.0	0.0	1.0568843034625484	0.0016959011422235653	0.0033937643406177814	Inf	Inf	up	-	-
11,12-EET	11,12-EET[(±)11,12-epoxy-5Z,8Z,14Z-eicosatrienoic acid]	（±）11,12-环氧-5Z，8Z，14Z-二十碳三烯酸	ARA	花生四烯酸	53.5816667	24.9944333	78.888	73.2973333	74.35	45.939666700000004	0.0	0.0	0.0	0.0	0.0	0.0	1.0550430966612803	0.001014546644094095	0.0023778754952874493	Inf	Inf	up	C14770	ko00590,ko01100
TXB2	TXB2[9α,11,15S-trihydroxythromba-5Z,13E-dien-1-oic acid]	血栓素B2	ARA	花生四烯酸	11.8351	10.4197333	26.267666700000003	28.7362333	20.760333300000003	12.0961667	0.0	0.0	0.0	0.0	0.0	0.0	1.009208274496282	0.002484374942592998	0.0042194939501182666	Inf	Inf	up	C05963	ko00590,ko01100
9-HETE	(±)9-HETE[(±)-9-hydroxy-5Z,7E,11Z,14Z-eicosatetraenoic acid]	（±-9-羟基-5Z，7E，11Z，14Z-二十碳四烯酸	ARA	花生四烯酸	53.847666700000005	24.5904667	60.537	52.7203333	59.2483333	40.2413333	0.0	0.0	0.0	0.0	0.0	0.0	1.096013465104615	3.431812290699357e-4	0.0011845287584026812	Inf	Inf	up	-	-
8-HETE	8-HETE[8-hydroxy-5Z,9E,11Z,14Z-eicosatetraenoic acid]	8-羟基-5Z,9E,11Z,14Z-二十碳四烯酸	ARA	花生四烯酸	82.87200000000001	28.862666700000002	78.3166667	88.87700000000001	98.554	64.596	0.0	0.0	0.0	0.0	0.0	0.0	1.0613072691974832	7.499365324931934e-4	0.0018237092949266293	Inf	Inf	up	C14776	ko00590,ko01100
8,9-EET	8,9-EET[(±)8,9-epoxy-5Z,11Z,14Z-eicosatrienoic acid]	（±）8,9-环氧-5Z，11Z，14Z-二十碳三烯酸	ARA	花生四烯酸	40.235	14.8794	51.458	49.0926667	50.9466667	31.5527333	0.0	0.0	0.0	0.0	0.0	0.0	1.0526178418702083	0.0010790362667081326	0.0024565293731440467	Inf	Inf	up	C14769	ko00590,ko01100
20-COOH-AA	20-COOH-AA[20-Carboxyarachidonic Acid]	20-羧基-花生四烯酸	ARA	花生四烯酸	0.0	0.0	0.0	0.0	0.0	0.0	0.49696333299999995	0.565916667	0.651743333	0.52436	0.660643333	0.583236667	1.1471218192125094	4.028456777709856e-6	6.157783931642208e-5	0	-Inf	down	-	-
12-OxoETE	12-OxoETE[12-oxo-5Z,8Z,10E,14Z-eicosatetraenoic acid]	12-氧代-5Z,8Z,10E,14Z-二十碳四烯酸	ARA	花生四烯酸	310.687333	220.629333	539.163333	446.21333300000003	504.373333	326.40333300000003	0.0	0.0	0.0	0.0	0.0	0.0	1.0753948967121731	5.902857971884528e-4	0.0015141604609497311	Inf	Inf	up	C14807	ko00590
PGA2	PGA2[9-oxo-15S-hydroxy-5Z,10Z,13E-prostatrienoic acid]	前列腺素A2	ARA	花生四烯酸	1415.31	1381.67333	837.946667	558.766667	515.426667	615.046667	8.22403333	10.6156	6.6612	10.929866699999998	8.5403	12.1396	1.031001423928165	0.0033883295520413235	0.005106355803780586	93.22560076768993	6.542654283982276	up	C05953	ko00590,ko01100
PGD2	PGD2[9α,15S-dihydroxy-11-oxo-prosta-5Z,13E-dien-1-oic acid]	前列腺素D2	ARA	花生四烯酸	2895.30667	1707.0933300000002	1532.06667	1045.3633300000001	866.123333	1071.26	2.40614	3.47536667	1.7185599999999999	2.59723333	1.77574	3.29802667	1.0162288354150233	0.004166352488514505	0.00594399621694736	597.0253113301351	9.221648286685879	up	C00696	ko00590,ko01100,ko05143
8(9)-DiHET	(±)8(9)-DiHET[8,9-dihydroxy-5Z,11Z,14Z-eicosatrienoic acid]	8，9--双羟基-5Z,11Z,14Z -二十碳三烯酸	ARA	花生四烯酸	3.17669667	3.15577	3.38846667	3.21748	3.10891333	2.74618333	0.036293	0.0890446667	0.147299	0.110194	0.049097333300000004	0.14646800000000001	1.161828608463219	1.285543378245811e-7	8.226037220371596e-6	32.49246191190811	5.022033153837625	up	C14773	ko00590,ko01100
AA	ARA[Arachidonic Acid]	花生四烯酸	ARA	花生四烯酸	11230.9	6190.63333	17518.6333	15219.9667	14134.7667	10601.5	42.8916667	74.95	143.014333	56.931999999999995	41.1663333	52.9906667	1.0713978549191083	6.303533390142419e-4	0.001568553657547067	181.81164981864933	7.506300834835411	up	C00219	ko00590,ko00591,ko01040,ko01100,ko05140,ko05146
12-HETE	(±)12-HETE[(±)12-hydroxy-5Z,8Z,10E,14Z-eicosatetraenoic acid]	（±）12-羟基-5Z，8Z，10E，14Z-二十碳四烯酸	ARA	花生四烯酸	147.211667	53.8113333	139.89766699999998	151.19	159.480333	105.27933300000001	0.0	0.0	0.0	0.0233947333	0.0	0.0	1.074094102792366	5.8733032385738e-4	0.0015141604609497311	32352.16762654866	14.981574756969902	up	C14777	ko00590
5-HETE	(±)5-HETE[(±)5-hydroxy-6E,8Z,11Z,14Z-eicosatetraenoic acid]	（±）5-羟基-6E，8Z，11Z，14Z-二十碳四烯酸	ARA	花生四烯酸	70.985	23.230366699999998	97.68466670000001	82.1753333	93.604	53.693999999999996	0.0	0.0	0.0	0.021804366699999998	0.0	0.0	1.0375864656358622	0.0016659999329965579	0.0033937643406177814	19325.18254244917	14.238194421220523	up	C04805	ko00590,ko01100
tetranor-PGFM	tetranor-PGFM[tetranor-PGFM]	tetranor-前列腺素FM	ARA	花生四烯酸	68.7363333	0.0	0.0	0.0	0.0	0.0	153.550333	167.856	181.292	168.243333	153.30700000000002	172.446	1.117374530613816	8.497342530799455e-6	9.092156507955416e-5	0.06896428329034521	-3.858006808476548	down	-	-
11(S)-HETE	11(S)-HETE[11S-hydroxy-5Z,8Z,12E,14Z-eicosatetraenoic acid]	11S-羟基-5Z，8Z，12E，14Z-二十碳四烯酸	ARA	花生四烯酸	117.435667	45.3016667	97.3436667	105.278333	114.87200000000001	80.82733329999999	0.0	0.0	0.0	0.0	0.0	0.0	1.0888868072593854	3.7932482368660124e-4	0.0012551502534981324	Inf	Inf	up	-	-
14(15)-DiHET	(±)14(15)-DiHET[(+/-)14,15-dihydroxy-5Z,8Z,11Z-eicosatrienoic acid]	14,15-双羟基---5Z,8Z,11Z-二十碳三烯酸	ARA	花生四烯酸	8.58483333	4.49803333	6.90196667	6.40286667	6.3007	5.0194	0.0516303333	0.055887	0.208916	0.15600166699999998	0.057280666699999996	0.224268667	1.124099549120443	1.3624572682683503e-4	9.111432981544592e-4	50.011383923528584	5.644184622987968	up	C14775	ko00590,ko01100
11(12)-DiHET	(±)11(12)-DiHET[11,12-dihydroxy-5Z,8Z,14Z-eicosatrienoic acid]	11，12--双羟基-5Z,8Z,14Z -二十碳三烯酸	ARA	花生四烯酸	5.9797	4.79673333	5.6392	4.96906667	5.282	4.48753333	0.0415933333	0.0	0.0	0.0	0.0353113333	0.0	1.1608712087928346	2.870953448222507e-6	6.143840379196165e-5	405.10198805022844	8.662141354885888	up	C14774	ko00590,ko01100
11-deoxyPGE1	11-deoxy PGE1[9-oxo-15S-hydroxy-prost-13E-en-1-oic acid]	11-脱氧前列腺素E1	DGLA	双高-g-亚麻酸	223.30599999999998	229.411667	121.006	93.3623333	97.06233329999999	91.43733329999999	0.0	0.0	0.0	0.0	0.0	0.0	1.0354068236728575	0.0031649306045508723	0.004873720457712666	Inf	Inf	up	-	-
PGK1	PGK1[9,11-dioxo-15S-hydroxy-prost-13E-en-1-oic acid]	前列腺素K1	DGLA	双高-g-亚麻酸	510.8	296.953333	340.34666699999997	373.873333	346.366667	257.234667	18.466766699999997	0.0	32.5099333	28.829833299999997	18.3005333	26.915133299999997	1.1153973680470255	1.9941248503020577e-4	9.244634411417545e-4	17.001577869371662	4.087596739996336	up	-	-
15(S)-HETrE	15(S)-HETrE[15S-hydroxy-8Z,11Z,13E-eicosatrienoic acid]	15S-羟基--8Z,11Z,13E-二十碳三烯酸	DGLA	双高-g-亚麻酸	105.873667	49.4653333	107.31333300000001	97.1113333	104.17666700000001	76.4973333	0.0	0.0	0.0	0.0	0.0	0.0	1.1085328437509985	2.055252253457034e-4	9.244634411417545e-4	Inf	Inf	up	-	-
7(8)-DiHDPE(A)	(±)7(8)-DiHDPE(A)[(+/-)-7(8)-dihydroxy-4Z,10Z,13Z,16Z,19Z-Docosapentaenoic Acid]	7,8-双羟基-4Z,10Z,13Z,16Z,19Z-二十二碳五烯酸	DHA	二十二碳六烯酸	0.710556667	0.625813333	0.778236667	0.710633333	0.709836667	0.561133333	0.0	0.0	0.0	0.0	0.0	0.0	1.1584517081068995	3.773466636767437e-6	6.157783931642208e-5	Inf	Inf	up	-	-
DHA	DHA[Docosahexaenoic Acid]	二十二碳六烯酸	DHA	二十二碳六烯酸	7623.23333	3122.42667	10563.8333	8520.66667	9293.3	5535.9	5.32556667	14.8717333	28.5002	10.1662	5.537000000000001	6.40013333	1.0595130147341918	0.001103611137163179	0.002460133159926253	630.7744964069511	9.300980519765172	up	C06429	ko01040
10-HDHA	(±)10-HDHA/HDoHE[ (+/-)-10-Hydroxy-4Z,7Z,11E,13Z,16Z,19Z-Docosahexaenoic Acid]	10-羟基-4Z,7Z,11E,13Z,16Z,19Z-二十二碳六烯酸	DHA	二十二碳六烯酸	201.449	49.7383333	204.47133300000002	184.433	224.79	115.007667	0.0261149667	0.0	0.0	0.0918206667	0.0	0.0	1.035830712446791	0.0019184735001719912	0.0035392528365241907	8308.679107836122	13.020403423987002	up	-	-
7-HDHA	(±)7-HDHA/HDoHE[(±)7-hydroxy-4Z,8E,10Z,13Z,16Z,19Z-docosahexaenoic acid]	(±)7-羟基-4Z，8E，10Z，13Z，16Z，19Z-二十二碳六烯酸	DHA	二十二碳六烯酸	194.262667	45.7593333	217.514333	183.27533300000002	228.581	110.120667	0.0	0.0	0.11989733300000001	0.0	0.0	0.13290633300000002	1.0248596814126538	0.002447822989630309	0.0042194939501182666	3874.600985018943	11.919832030771644	up	-	-
14(S)-HDHA	(±)14-HDHA/HDoHE[14S-hydroxy-4Z,7Z,10Z,12E,16Z,19Z-docosahexaenoic acid]	(±)14-羟基-4Z，7Z，10Z，12E，16Z，19Z-二十二碳六烯酸	DHA	二十二碳六烯酸	288.667333	74.2256667	270.809	265.09333300000003	321.628	163.734667	0.0	0.0	0.0	0.0953313333	0.0	0.0	1.0386159294338349	0.0017582634724487506	0.003420621664582115	14519.444465799788	13.825698634414236	up	-	-
16-HDHA	(±)16-HDHA/HDoHE[(+/-)-16-Hydroxy-4Z,7Z,10Z,13Z,17E,19Z-Docosahexaenoic Acid]	16-羟基-4Z,7Z,10Z,13Z,17E,19Z-二十二碳六烯酸	DHA	二十二碳六烯酸	278.384	74.441	278.775667	256.49	317.482667	151.981667	0.0	0.0	0.0	0.0	0.0	0.10341366699999999	1.0376018430651097	0.0019068724532584958	0.0035392528365241907	13127.423486491394	13.680296166456804	up	-	-
4-HDHA	(±)4-HDHA/HDoHE[(±)4-hydroxy-5E,7Z,10Z,13Z,16Z,19Z-docosahexaenoic acid]	(±)4-羟基-5E，7Z，10Z，13Z，16Z，19Z-二十二碳六烯酸	DHA	二十二碳六烯酸	204.35566699999998	51.7856667	247.11166699999998	203.040333	272.079333	111.964	0.0	0.0	0.0	0.078872	0.0	0.0	1.012369461541014	0.0031710527998324817	0.004873720457712666	13824.128546252156	13.754900917396272	up	-	-
11-HDHA	(±)11-HDHA/HDoHE[(+/-)-11-Hydroxy-4Z,7Z,9E,13Z,16Z,19Z-Docosahexaenoic Acid]	11-羟基-4Z,6E,10Z,13Z,16Z,20Z-二十二碳六烯酸	DHA	二十二碳六烯酸	156.515333	38.621333299999996	143.458	141.191	166.678333	81.3003333	0.0	0.0	0.0	0.0	0.0	0.0	1.0352430438085825	0.0019699633248382977	0.0035726453518253876	Inf	Inf	up	-	-
7,8-EpDPE	(±)7,8-EpDPE[(±)7(8)-epoxy-4Z,10Z,13Z,16Z,19Z-docosapentaenoic acid]	(±)7(8)-环氧-4Z,10Z,13Z,16Z,19Z-二十二碳五烯酸	DHA	二十二碳六烯酸	49.8186667	18.3896	23.8777667	20.6552	24.776166699999997	16.9895333	0.0	0.0	0.0	0.0	0.0	0.0	1.0218269520091159	0.003517386531005189	0.0051608513550015075	Inf	Inf	up	-	-
13(14)-DiHDPE(A)	(±)13(14)-DiHDPE(A)[(+/-)-13(14)-dihydroxy-4Z,7Z,10Z,16Z,19Z-Docosapentaenoic Acid]	13,14-双羟基-4Z,7Z,10Z,16Z,19Z-二十二碳五烯酸	DHA	二十二碳六烯酸	0.7977266670000001	0.696696667	0.916033333	0.801776667	0.8782133329999999	0.6506833329999999	0.0	0.0	0.0	0.0	0.0	0.0	1.1547562577187898	7.4745946978819715e-6	8.886462585259678e-5	Inf	Inf	up	-	-
16(17)-EpDPE	16(17)-EpDPE[(±)16,17-epoxy-4Z,7Z,10Z,13Z,19Z-docosapentaenoic acid]	(±)16,17-环氧-4Z，7Z，10Z，13Z，19Z-二十二碳五烯酸	DHA	二十二碳六烯酸	9.80346667	4.11123333	9.92803333	9.1996	8.44983333	6.0453	0.0	0.0	0.0	0.0	0.0	0.0	1.094057763195305	4.211659395749624e-4	0.0012875644438434565	Inf	Inf	up	-	-
17-HDHA	(±)17-HDHA/HDoHE[(±)17-hydroxy-4Z,7Z,10Z,13Z,15E,19Z-docosahexaenoic acid]	(±)17-羟基-4Z，7Z，10Z，13Z，15E，19Z-二十二碳六烯酸	DHA	二十二碳六烯酸	636.86	181.134333	657.003333	598.293333	720.91	352.55	0.0	0.0	0.0	0.0	0.0	0.0	1.0430089117073265	0.0017127408821809365	0.0033937643406177814	Inf	Inf	up	-	-
19(20)-DiHDPE(A)	(±)19(20)-DiHDPE(A)[(+/-)-19(20)-dihydroxy-4Z,7Z,10Z,13Z,16Z-Docosapentaenoic Acid]	19,20-双羟基-4Z,7Z,10Z,13Z,16Z-二十二碳五烯酸	DHA	二十二碳六烯酸	3.84553333	3.64336667	4.4072	3.76756667	3.6692	2.97853	0.0	0.0	0.0	0.0	0.0	0.0	1.1595209592818263	5.933870107426081e-6	7.936551268682383e-5	Inf	Inf	up	-	-
19(20)-EpDPE(A)	(±)19(20)-EpDPE(A)[(+/-)-19(20)-Epoxy-4Z,7Z,10Z,13Z,16Z-Docosapentaenoic Acid]	19,20-环氧基-4Z,7Z,10Z,13Z,16Z-二十二碳五烯酸	DHA	二十二碳六烯酸	7.0819	2.45760667	6.3258	6.00633333	6.05126667	4.20223333	0.0	0.0	0.0	0.0	0.0	0.0	1.0826572729575517	5.943433585036328e-4	0.0015141604609497311	Inf	Inf	up	-	-
20-HDHA	(±)20-HDHA/HDoHE[(+/-)20-Hydroxy-4Z,7Z,10Z,13Z,16Z,18E-Docosahexaenoic Acid]	20-羟基-4Z,7Z,10Z,13Z,16Z,18E-二十二碳六烯酸	DHA	二十二碳六烯酸	652.55	191.888667	756.986667	634.59	804.636667	378.313333	0.0	0.0	0.0	0.0	0.0	0.0	1.036246997448668	0.002004069448082835	0.003573923849081056	Inf	Inf	up	-	-
8-HDHA	(±)8-HDHA/HDoHE[(+/-)-8-Hydroxy-4Z,6E,10Z,13Z,16Z,19Z-Docosahexaenoic Acid]	8-羟基-4Z,6E,10Z,13Z,16Z,19Z-二十二碳六烯酸	DHA	二十二碳六烯酸	155.02533300000002	43.7293333	159.607667	139.338	178.90033300000002	71.3193333	0.0	0.0	0.0	0.0	0.0	0.0	1.0310358746587278	0.002445842995565371	0.0042194939501182666	Inf	Inf	up	-	-
13-HDHA	(±)13-HDHA/HDoHE[(+/-)-13-hydroxy-4Z,7Z,10Z,14E,16Z,19Z-docosahexaenoic acid]	13-羟基-4Z,7Z,10Z,14E,16Z,19Z-二十二碳六烯酸	DHA	二十二碳六烯酸	214.44466699999998	56.456	209.651333	194.297667	239.717667	115.575	0.0	0.0	0.0	0.0	0.0	0.0	1.038094126626261	0.0018919963981585488	0.0035392528365241907	Inf	Inf	up	-	-
EPA	EPA[Eicosapentaenoic Acid]	二十碳五烯酸	EPA	二十碳五烯酸	660880.0	329508.333	863173.333	792013.333	854810.0	526436.667	0.0	0.0	0.0	0.0	0.0	0.0	1.0795517036630091	5.600523099205506e-4	0.0015141604609497311	Inf	Inf	up	C06428	ko01040
8(9)-DiHETE	(±)8(9)-DiHETE[(+/-)-8,9-dihydroxy-5Z,11Z,14Z,17Z-eicosatetraenoic acid]	8，9-双羟基-5Z,11Z,14Z,17Z-二十碳四烯酸	EPA	二十碳五烯酸	447.03666699999997	272.942667	387.193333	327.784	335.736667	268.127	0.0112304333	0.0	0.0364473333	0.04021	0.0125484667	0.026590233300000002	1.140289056772085	6.709890128776148e-5	5.982985364825399e-4	16050.358547877611	13.970317905524269	up	-	-
17(18)-DiHETE	(±)17(18)-DiHETE[(+/-)-17,18-dihydroxy-5Z,8Z,11Z,14Z-eicosatetraenoic acid]	17,18-双羟基-5Z,8Z,11Z,14Z-二十碳四烯酸	EPA	二十碳五烯酸	708.81	771.623333	804.343333	706.703333	712.386667	674.3166669999999	0.028944400000000002	0.0377626667	0.07333300000000001	0.0459106667	0.0292842667	0.0708516667	1.1622684134140042	2.7128255165460635e-7	8.226037220371596e-6	15303.695841444924	13.901592485293339	up	-	-
11-HEPE	(±)11-HEPE[(±)-11-hydroxy-5Z,8Z,12E,14Z,17Z-eicosapentaenoic acid]	(±)-11-羟基-5Z,8Z,12E,14Z,17Z-二十碳五烯酸	EPA	二十碳五烯酸	8486.86667	3600.2333299999996	6360.63333	6420.033329999999	8914.53333	5538.26667	0.0	0.0	0.0	0.0	0.0	0.0	1.0901600266678142	4.367017757594896e-4	0.0012979747223962608	Inf	Inf	up	-	-
12-HEPE	(±)12-HEPE[(±)-12-hydroxy-5Z,8Z,10E,14Z,17Z-eicosapentaenoic acid]	（±）-12-羟基-5Z，8Z，10E，14Z，17Z-二十碳五烯酸	EPA	二十碳五烯酸	8281.66667	3788.6	7914.8333299999995	7436.13333	8397.93333	6050.4	0.0	0.0	0.0	0.0	0.0	0.0	1.1068488625473925	2.073562858635711e-4	9.244634411417545e-4	Inf	Inf	up	-	-
14(15)-DiHETE	(±)14(15)-DiHETE[(+/-)-14,15-dihydroxy-5Z,8Z,11Z,17Z-eicosatetraenoic acid]	14,15-双羟基--5Z,8Z,11Z,17Z-二十碳四烯酸	EPA	二十碳五烯酸	299.70633300000003	296.269333	310.921667	282.785	290.481667	260.466333	0.0	0.0	0.0	0.0	0.0	0.0	1.1645397091008518	1.6109345473057966e-7	8.226037220371596e-6	Inf	Inf	up	-	-
11(12)-DiHETE	(±)11(12)-DiHETE[(+/-)-11,12-dihydroxy-5Z,8Z,14Z,17Z-eicosatetraenoic acid]	11,12-双羟基-5Z,11Z,14Z,17Z-二十碳四烯酸	EPA	二十碳五烯酸	274.129	250.62099999999998	274.606	256.803667	257.074667	227.424667	0.00698373333	0.0119851	0.0298402667	0.0238751333	0.010716666699999999	0.036176	1.1635129871532068	3.075154101073494e-7	8.226037220371596e-6	12884.252732872927	13.653321245048007	up	-	-
18-HEPE	(±)18-HEPE[(±)-18-hydroxy-5Z,8Z,11Z,14Z,16E-eicosapentaenoic acid]	（±）-18-羟基-5Z，8Z，11Z，14Z，16E-二十碳五烯酸	EPA	二十碳五烯酸	14502.6667	6850.43333	15132.3	13383.5333	14856.5667	11078.8	0.0	0.0	0.0	0.0	0.0	0.0	1.1077372813325552	1.9975228942016368e-4	9.244634411417545e-4	Inf	Inf	up	C18177	-
5-HEPE	(±)5-HEPE[(±)-5-hydroxy-6E,8Z,11Z,14Z,17Z-eicosapentaenoic acid]	（±）-5-羟基-6E，8Z，11Z，14Z，17Z-二十碳五烯酸	EPA	二十碳五烯酸	7936.26667	3455.93333	9294.03333	8048.76667	9023.1	5794.5	0.0	0.0	0.0	0.0	0.0	0.0	1.0856863639904104	5.044713332290096e-4	0.001420485069881685	Inf	Inf	up	-	-
15-HEPE	(±)15-HEPE[(±)-15-hydroxy-5Z,8Z,11Z,13E,17Z-eicosapentaenoic acid]	（±）-15-羟基-5Z，8Z，11Z，13E，17Z-二十碳五烯酸	EPA	二十碳五烯酸	5622.8	2781.94	5327.5	4673.3333299999995	5725.8333299999995	4006.6333299999997	0.0	0.0	0.0	0.0	0.0	0.0	1.1156491793330443	1.623461794176946e-4	9.142653261943855e-4	Inf	Inf	up	-	-
9-HEPE	(±)9-HEPE[(±)-9-hydroxy-5Z,7E,11Z,14Z,17Z-eicosapentaenoic acid]	(±)-9-羟基-5Z,7E,11Z,14Z,17Z-二十碳五烯酸	EPA	二十碳五烯酸	4923.63333	2393.71667	5413.6666700000005	5227.63333	5550.76667	3875.1	0.0	0.0	0.0	0.0	0.0	0.0	1.0990715085311298	2.601385278895586e-4	0.0010309193512660286	Inf	Inf	up	-	-
14(15)-EpETE	(±)14(15)-EpETE[(+/-)-14(15)-Epoxy-5Z,8Z,11Z,17Z-Eicosatetraenoic Acid]	14,15-环氧基-5Z,8Z,11Z,17Z-二十碳四烯酸	EPA	二十碳五烯酸	5961.86667	3058.50333	4325.8	3846.1333299999997	3914.0333299999998	3062.96333	0.0	0.0	0.0	0.0	0.0	0.0	1.117463904850903	2.540403020483791e-4	0.0010309193512660286	Inf	Inf	up	-	-
17(18)-EpETE	17(18)-EpETE[(±)17,18-epoxy-5Z,8Z,11Z,14Z-eicosatetraenoic acid]	(±)17,18-环氧-5Z，8Z，11Z，14Z-二十碳四烯酸	EPA	二十碳五烯酸	8508.63333	13387.0667	17979.8333	17826.9667	16548.5	11353.6333	0.0	0.0	0.0	0.0	0.0	0.0	1.0957686440338703	2.711651338494649e-4	0.001036238190067598	Inf	Inf	up	C13843	-
5,6-DIHETE	(±)5,6-DIHETE[(±)5,6-dihydroxy-8Z,11Z,14Z,17Z-eicosatetraenoic acid]	5,6-双羟基-8Z,11Z,14Z,17Z-二十碳四烯酸	EPA	二十碳五烯酸	16727.2	20280.2333	30176.1	27320.3	30194.6	20123.5667	0.0	0.0	0.0	0.0	0.0	0.0	1.109583139294635	1.5811611359462703e-4	9.142653261943855e-4	Inf	Inf	up	-	-
PGF3α	PGF3α[9α,11α,15S-trihydroxy-prosta-5Z,13E,17Z-trien-1-oic acid]	前列腺素F3α	EPA	二十碳五烯酸	25442.4	106250.66699999999	64250.3333	47439.6667	74766.0	45775.0	0.0	0.0	0.0	0.0	0.0	0.0	1.013114117183657	0.003188415252709221	0.004873720457712666	Inf	Inf	up	C06476	-
8-HEPE	(±)8-HEPE[(±)-8-hydroxy-5Z,9E,11Z,14Z,17Z-eicosapentaenoic acid]	(±)-8-羟基-5Z,9E,11Z,14Z,17Z-二十碳五烯酸	EPA	二十碳五烯酸	6456.36667	2926.51	6772.9	6504.7	7230.3333299999995	5046.76667	0.0	0.0	0.0	0.0	0.0	0.0	1.0958175565757862	2.9255828118458717e-4	0.001079439175405201	Inf	Inf	up	-	-
γ-LA	GLA[γ-Linolenic Acid]	γ-亚麻酸	GLA	亚麻酸	25.2272333	12.1097	37.362333299999996	33.2965333	43.8163333	22.6267	0.0	0.0	0.0	0.0	0.0	0.0	1.038515484025566	0.001530674645629927	0.0032114154329882785	Inf	Inf	up	C06426	ko00591,ko01040,ko01100
9(S),10(S),13(S)-TriHOME	9(S),10(S),13(S)-TriHOME[9（S）,10(S),13(S)-Trihydroxy-11-Octadecenoic Acid]	9,10,13-三羟基-十八碳单烯酸	LA	亚油酸	6.16736667	1.37196333	3.33066333	3.4288	3.69316667	3.90773333	15.778066699999998	19.393033300000003	34.5416667	28.020233299999997	17.1104	41.00899999999999	1.0126881778006327	0.0029090804089977468	0.004645844832279983	0.1405155989256502	-2.831197799007015	down	C14835	ko00591
9-HODE	(±)9-HODE[(±)-9-hydroxy-10E,12Z-octadecadienoic acid]	(±)-9-羟基-10E,12Z-十八碳二烯酸	LA	亚油酸	4.13446667	3.2397099999999996	4.938	4.84153333	5.17603333	3.37023333	1.82932667	0.502783333	0.0	1.88875	0.77689	0.989803333	1.073664936028801	3.152235339456052e-5	3.0662652847436144e-4	4.292233441242117	2.1017285419294405	up	-	-
12,13-EpOME	12,13-EpOME[(±)12(13)epoxy-9Z-octadecenoic acid]	(±)12（13）环氧-9Z-十八碳烯酸	LA	亚油酸	0.5767100000000001	0.62739	0.966543333	0.97425	0.820393333	0.5352899999999999	0.0	0.423186667	0.0	0.0	0.0	0.0	1.0517284780509577	8.873491572855774e-5	7.138748322999748e-4	10.634968010464279	3.4107437886265726	up	C14826	ko00591,ko01100
9(S),12(S),13(S)-TriHOME	9(S),12(S),13(S)-TriHOME[9S,12S,13S-Trihydroxy-10E-Octadecenoic Acid]	9,12,13-三羟基-十八碳单烯酸	LA	亚油酸	10.693	0.0	4.03356667	4.20823333	3.30258667	5.0664	43.4393333	39.289666700000005	20.5800333	29.1929	49.4656667	45.4046667	1.039773701595271	3.871024146302652e-4	0.0012551502534981324	0.12008406771097205	-3.0578833423376737	down	C14833	ko00591
5-HETrE	5-HETrE[5S-hydroxy-6E,8Z,11Z-eicosatrienoic acid]	5S-羟基-6E，8Z，11Z-二十碳三烯酸	MA	-	0.19843566699999998	0.0712396667	0.24985966699999998	0.220567333	0.21602766699999998	0.132176	0.0	0.0	0.0	0.0	0.0	0.021078599999999996	1.051068603834272	0.0011567733875511943	0.0025260153564893428	51.63084838177109	5.690161399090026	up	-	-

## Sheet: Fig5-QC_stat
QC_stat
Sample	Raw_tags	Clean_tags	Effective_tags	Effective_ratio(%)	Effective_bases(nt)	Min_length	Max_length	Mean_length	Q20(%)	Q30(%)	GC(%)
G1-1	78529	78408	61473	78.28	25326490	186	510	412	99.48	98.48	54.19
G1-2	107580	107419	87031	80.9	36293302	184	430	417	99.43	98.34	54.66
G1-3	79719	79616	63960	80.23	26735993	190	430	418	99.46	98.44	54.98
G1-4	87489	87360	58653	67.04	24536172	183	431	418	99.4	98.26	54.91
G2-1	68554	68473	63915	93.23	26761402	251	448	419	99.41	98.3	52.63
G2-2	83853	83756	67101	80.02	28109792	259	433	419	99.38	98.19	53.75
G2-3	82455	82360	71930	87.24	30105328	192	509	418	99.42	98.31	52.26
G3-1	134506	134302	79445	59.06	33056495	155	463	416	99.49	98.54	54.85
G3-2	124601	124399	78763	63.21	32884699	168	507	418	99.4	98.26	54.82
G3-3	77799	77713	56865	73.09	23663699	188	439	416	99.43	98.38	53.63
G3-4	92897	92774	58980	63.49	24725549	188	431	419	99.39	98.22	54.45
G4-1	74814	74701	56651	75.72	23758091	183	433	419	99.46	98.43	53.98
G4-2	116154	116030	92389	79.54	39094291	192	471	423	99.45	98.42	54.57
G4-3	71161	71098	62385	87.67	26446338	174	431	424	99.47	98.48	54.89
G4-4	104694	104559	81138	77.5	33836210	190	441	417	99.4	98.26	52.74
G5-1	117136	116973	68492	58.47	28493126	190	509	416	99.43	98.37	54.34
G5-2	122235	122050	88130	72.1	36725154	195	517	417	99.43	98.36	54.59
G5-3	114421	114273	69912	61.1	28872936	171	439	413	99.46	98.45	54.48
G6-1	81156	81055	58607	72.22	24249022	199	540	414	99.43	98.32	53.26
G6-2	104017	103881	69163	66.49	29225333	201	439	423	99.41	98.29	54.59
G6-3	109068	108962	77869	71.39	32397730	192	449	416	99.5	98.58	53.42
G6-4	74796	74723	61011	81.57	25487134	185	447	418	99.42	98.3	52.7
G7-1	94240	94130	61202	64.94	25359503	199	461	414	99.46	98.44	54.59
G7-2	87591	87469	55246	63.07	23011924	201	440	416	99.47	98.47	54.54
G7-3	100189	100013	63354	63.23	26400287	183	450	417	99.45	98.4	54.43
G7-4	102029	101888	57175	56.04	23863991	177	440	417	99.43	98.35	54.67
G8-1	87947	87830	58913	66.99	24449914	199	440	415	99.49	98.52	53.52
G8-2	94271	94159	74162	78.67	30846915	180	440	416	99.41	98.28	52.27
G8-3	101225	101102	86841	85.79	35899061	189	493	413	99.51	98.57	53.54
G8-4	87077	86948	59935	68.83	25058910	181	443	418	99.46	98.44	53.38

## Sheet: Fig5-sample.tax_stat
sample.tax_stat
Sample	Phylum	Class	Order	Family	Genus	Species
G1-1	13	15	30	41	51	27
G1-2	13	14	24	40	46	25
G1-3	14	16	21	32	41	28
G1-4	13	15	23	31	36	23
G2-1	18	20	33	43	44	22
G2-2	11	15	26	34	37	22
G2-3	15	22	36	51	58	36
G3-1	14	16	24	36	47	32
G3-2	16	23	39	50	54	31
G3-3	13	15	30	45	55	34
G3-4	12	15	21	31	38	24
G4-1	13	20	28	41	45	31
G4-2	12	15	23	34	41	24
G4-3	12	18	27	36	46	29
G4-4	13	18	30	45	47	23
G5-1	16	28	41	52	57	31
G5-2	16	25	48	62	72	33
G5-3	15	22	41	60	63	31
G6-1	17	29	42	60	55	22
G6-2	13	23	34	44	51	30
G6-3	17	26	42	65	63	31
G6-4	18	24	35	51	51	24
G7-1	14	22	39	53	58	39
G7-2	17	22	33	50	54	35
G7-3	15	27	44	63	68	29
G7-4	16	24	45	70	72	34
G8-1	16	24	33	50	53	26
G8-2	16	27	40	58	60	28
G8-3	17	29	45	58	57	28
G8-4	13	20	32	41	42	22

## Sheet: Fig5-alpha_diversity
alpha_diversity
Sample	observed_ASV	Shannon	Simpson	Chao1	ACE	Goods_coverage	PD_whole_tree
G1-1	302	4.047	0.94	312.929	310.322	1	24.61
G1-2	305	4.285	0.972	309.773	311.235	1	24.764
G1-3	295	4.119	0.965	297.2	299.592	1	24.074
G1-4	285	4.104	0.966	288.882	289.441	1	24.057
G2-1	271	3.8	0.946	272.5	274.027	1	23.927
G2-2	254	3.717	0.944	257.667	258.143	1	21.751
G2-3	257	3.476	0.913	260	261.671	1	23.31
G3-1	304	4.048	0.962	311.556	310.491	1	24.852
G3-2	318	3.868	0.954	322	324.513	1	26.177
G3-3	310	4.023	0.961	310.75	311.894	1	25.495
G3-4	270	3.752	0.928	272.895	273.593	1	23.021
G4-1	261	3.237	0.883	264.25	265.696	1	24.947
G4-2	273	2.563	0.689	280.917	281.544	0.999	23.082
G4-3	251	1.945	0.518	254.25	255.971	1	23.596
G4-4	269	3.937	0.959	270.731	273.259	1	24.037
G5-1	328	4.077	0.955	333.353	333.49	1	26.195
G5-2	320	4.194	0.968	330	328.074	0.999	26.14
G5-3	349	4.404	0.969	351.25	351.782	1	27.056
G6-1	235	3.553	0.912	235.588	236.724	1	22.671
G6-2	220	2.908	0.853	221.273	222.651	1	20.804
G6-3	269	3.938	0.959	279.688	278.392	1	24.387
G6-4	235	3.641	0.936	235.056	235.564	1	22.24
G7-1	343	4.493	0.976	347.714	346.86	1	26.837
G7-2	296	3.873	0.947	299	301.378	1	24.899
G7-3	308	3.91	0.947	312.857	314.928	1	26.589
G7-4	313	4.322	0.973	315.5	316.544	1	24.464
G8-1	255	3.908	0.961	256.714	258.079	1	24.001
G8-2	254	3.595	0.931	257	257.661	1	22.19
G8-3	273	4.16	0.963	275.5	276.502	1	24.802
G8-4	251	3.718	0.949	255.875	255.809	1	23.983

## Sheet: Fig5-alpha_diversity.group
alpha_diversity.group
group	observed_ASV	Shannon	Simpson	Chao1	ACE	Goods_coverage	PD_whole_tree
G1	296.75	4.139	0.961	302.196	302.647	1	24.376
G2	260.667	3.664	0.934	263.389	264.614	1	22.996
G3	300.5	3.923	0.951	304.3	305.123	1	24.886
G4	263.5	2.921	0.762	267.537	269.118	1	23.916
G5	332.333	4.225	0.964	338.201	337.782	1	26.464
G6	239.75	3.51	0.915	242.901	243.333	1	22.525
G7	315	4.149	0.961	318.768	319.928	1	25.697
G8	258.25	3.845	0.951	261.272	262.013	1	23.744
